# Supplementary material for: Neonatal Selenium Deficiency Decreases Selenoproteins in the Lung and Impairs Pulmonary Alveolar Development
Source: Antioxidants (Basel). 2022 Dec 7;11(12):2417. doi: 10.3390/antiox11122417 (PMC9774937; doi:10.3390/antiox11122417)
Supplement: Supplementary file 1 [file antioxidants-11-02417-s001.zip]

Archive with 1 entries (1 files):
- antioxidants-1988205-supplementary.pdf
